# Supplementary material for: Physiological aspects and energetic contribution in 20s:10s high-intensity interval exercise at different intensities
Source: PeerJ. 2020 Oct 12;8:e9791. doi: 10.7717/peerj.9791 (PMC7560324; doi:10.7717/peerj.9791)
Supplement: Data S1 [file peerj-08-9791-s001.xlsx]

## Sheet: Plan1
Students	Age	BodyMass (kg)	Height (cm)	VO2max (ml.kg.min)	115%PPO	Sprints	Mean Power (w)	[LAC]Peak	HRPeak					%EnergySystemCont	130%PPO	Sprints	Mean Power (w)	[LAC]Peak	HRPeak					%EnergySystemCont		170%PPO	Sprints	Mean Power (w)	[LAC]Peak	HRPeak				%EnergySystemCont
1	21	74	180	36.2		13	344	10.56	173	Systems	Kcal	kJ	LO2			6	395	11.64	171	Systems	Kcal	kJ	LO2	%			3	495	9.51	162	Systems	Kcal	kJ	LO2
										Aerobic	58366	244204	11673	69.9						Aerobic	30860	129118	6172	53.6							Aerobic	9217	38564	1843	20.2172
										Anaerobic Lactic	10266	42955	2053	12.3						Anaerobic Lactic	10767	45049	2153	18.7							Anaerobic Lactic	8618	36059	1724	18.9118
										Anaerobic Alactic	14814	61981	2963	17.8						Anaerobic Alactic	15962	66784	3192	27.7							Anaerobic Alactic	27746	116091	5549	60.871
										Total	83447	349140	16689							Total	57589	240950	11,51								Total	45582	190714	9116
2	24	63	171	58.8		19	354	12.99	179	Systems	Kcal	kJ	LO2			13	440	12.66	179	Systems	Kcal	kJ	LO2				5	563	11.49	178	Systems	Kcal	kJ	LO2
										Aerobic	120853	505649	24171	84.1						Aerobic	82418	344836	16484	82.5							Aerobic	28433	118965	5687	50.1
										Anaerobic Lactic	8172	34193	1634	5.7						Anaerobic Lactic	10676	44669	2135	10.7							Anaerobic Lactic	9565	40021	1913	16.9
										Anaerobic Alactic	14730	61631	2946	10.2						Anaerobic Alactic	6796	28435	1359	6.8							Anaerobic Alactic	18700	78241	3740	33
										Total	143756	601474	28751							Total	99890	417941	19978								Total	56699	237227	11340
3	22	69	173	53.3		19	370	12.51	189	Systems	Kcal	kJ	LO2			10	460	14.67	187	Systems	Kcal	kJ	LO2				6	546	13.95	173	Systems	Kcal	kJ	LO2	59.4
										Aerobic	100163	419083	20033	79.1						Aerobic	56731	237361	11346	73.3							Aerobic	32347	135342	6469	59.4
										Anaerobic Lactic	10120	42340	2024	8						Anaerobic Lactic	11781	49292	2356	15.2							Anaerobic Lactic	11704	48971	2341	21.5
										Anaerobic Alactic	16414	68676	3283	13						Anaerobic Alactic	8885	37177	1777	11.5							Anaerobic Alactic	10414	43573	2083	19.1
										Total	126697	530100	25339							Total	77397	323829	15479								Total	54466	227886	10893
4	19	61	167	51.7		17	320	12.72	196	Systems	Kcal	kJ	LO2			7	345	11.31	192	Systems	Kcal	kJ	LO2				6	457	12.84	194	Systems	Kcal	kJ	LO2
										Aerobic	100657	421149	20132	78.025						Aerobic	37185	155581	7437	61.2							Aerobic	34575	144664	6915	58.4481
										Anaerobic Lactic	9580	39,95	1910	8.05						Anaerobic Lactic	8677	36304	1735	14.3							Anaerobic Lactic	9716	40650	1943	16.423
										Anaerobic Alactic	17278	72292	3456	13.95						Anaerobic Alactic	14927	62453	2985	24.6							Anaerobic Alactic	14863	62189	2973	25.1289
										Total										Total	60788	254337	12158								Total	59154	247502	11831
5	19	60	171	56		19	345	11.97	167	Systems	Kcal	kJ	LO2			12	405	11.55	163	Systems	Kcal	kJ	LO2				3	530	9.87	155	Systems	Kcal	kJ	LO2
										Aerobic	123246	515661	24649	79						Aerobic	79053	330757	15811	72.5							Aerobic	8653	36206	1731	28.4
										Anaerobic Lactic	9636	40318	1927	6.2						Anaerobic Lactic	8006	33495	1601	7.3							Anaerobic Lactic	7573	31688	1515	24.8
										Anaerobic Alactic	23155	96881	4631	14.8						Anaerobic Alactic	21931	91757	4386	20.1							Anaerobic Alactic	14294	59807	2859	46.8
										Total	156037	652860	31207							Total	108989	456009	21798								Total	30521	127700	6104
6	21	59	170	59		19	365	12.7	183	Systems	Kcal	kJ	LO2			8	365	15.06	180	Systems	Kcal	kJ	LO2				4	476	11.07	176	Systems	Kcal	kJ	LO2
										Aerobic	110608	462785	22121.8	80.3812						Aerobic	23455	98137	4691	52.1							Aerobic	18870.8	78956.8	3774.17	45.948
										Anaerobic Lactic	7557.4	31619.7	1988.5	7.4375						Anaerobic Lactic	11859	49618	2372	26.3							Anaerobic Lactic	7862.67	32898.2	1572.67	19.1462
										Anaerobic Alactic	16673.2	69761	3334.75	12.2125						Anaerobic Alactic	9720	40667	1944	21.6							Anaerobic Alactic	14336.2	59983.5	2867.33	34.9079
																				Total	45034	188422	9007								Total	41070.3	171838	8214
7	19	69	177	49.7		20	280	11.61	184	Systems	Kcal	kJ	LO2			10	333	12.54	190	Systems	Kcal	kJ	LO2				7	417	11.91	185	Systems	Kcal	kJ	LO2
										Aerobic	118367	495246	23673	85.4						Aerobic	50115.1	209682	10023.1	75.1155							Aerobic	32415	135623	6483	63.5
										Anaerobic Lactic	10464	43781	2093	7.5						Anaerobic Lactic	10726	44880	2145.14	16.0761							Anaerobic Lactic	9852	41221	1970	19.3
										Anaerobic Alactic	9846	41195	1969	7.1						Anaerobic Alactic	14095.1	58973.3	2818.86	21.1251							Anaerobic Alactic	8786	36759	1757	17.2
										Total	138676	580221	27735							Total	74936.6	313535	13343.6								Total	51053	213604	10211
8	30	69	164	51		10	340	11.49	176	Systems	Kcal	kJ	LO2			7	400	14.46	183	Systems	Kcal	kJ	LO2				3	540	9.6	170	Systems	Kcal	kJ	LO2
										Aerobic	52724	220595	10545	67.1						Aerobic	41104	171981	8221	54.9018							Aerobic	14043	58754	2808	39.2
										Anaerobic Lactic	10911	45651	2182	13.9						Anaerobic Lactic	13320	55733	2664	17.7908							Anaerobic Lactic	8588	35934	1718	24
										Anaerobic Alactic	14979	62672	2996	19.1						Anaerobic Alactic	20445	85540	4089	27.3073							Anaerobic Alactic	13151	55024	2630	36.8
										Total	78614	328919	15723							Total	74869	313254	14974								Total	35782	149712	7156
Athletes
1	33	83	181	55		20	455	13.03	180	Systems	Kcal	kJ	LO2			8	627	11.97	177	Systems	Kcal	kJ	LO2				4	811	12.54	179	Systems	Kcal	kJ	LO2
										Aerobic	97640.3	408527	19528	78.7277						Aerobic	46692	195360	9338	48.1							Aerobic	19859.8	83093.5	3972.17	43.1667
										Anaerobic Lactic	13565.3	56757.2	2713.17	10.9382						Anaerobic Lactic	13596	56884	2719	13.9							Anaerobic Lactic	10763.8	45036	2152.83	24.7667
										Anaerobic Alactic	12817	53626.2	2563.33	10.3341						Anaerobic Alactic	37007	154836	7401	38							Anaerobic Alactic	13652	57119.7	2730.33	32.0833
										Total	124023	518911	24804.5							Total	97295	407080	19459								Total	44275.8	185249	8855.33
2	18	60	156	56		12	366	13.71	196	Systems	Kcal	kJ	LO2			6	435	14.07	195	Systems	Kcal	kJ	LO2				3	453	13.2	190	Systems	Kcal	kJ	LO2
										Aerobic	49792	208329	9958	74.4						Aerobic	30868	129150	6174	52.7							Aerobic	17208	71997	3442	50.2
										Anaerobic Lactic	10170	42551	2034	15.2						Anaerobic Lactic	11300	47277	2260	19.3							Anaerobic Lactic	10630	44476	2126	31
										Anaerobic Alactic	7001	29294	1400	10.5						Anaerobic Alactic	16440	68786	3288	28.1							Anaerobic Alactic	6442	26952	1288	18.8
										Total	66963	280175	13393							Total	58607	245213	11721								Total	34279	143424	6856
3	30	64	172	73		14	485	14.07	180	Systems	Kcal	kJ	LO2			9	530	13.26	183	Systems	Kcal	kJ	LO2				3	698	14.52	172	Systems	Kcal	kJ	LO2
										Aerobic	98530	412251	19706	78.3						Aerobic	55889	233840	11178	66.9							Aerobic	18955	79309	3791	36.7
										Anaerobic Lactic	12053	50429	2411	9.6						Anaerobic Lactic	11601	48537	2320	13.9							Anaerobic Lactic	12139	50790	2428	23.5
										Anaerobic Alactic	15217	63668	3043	12.1						Anaerobic Alactic	16088	67314	3218	19.2							Anaerobic Alactic	20613	86246	4123	39.9
										Total	125800	526348	25160							Total	83578	349691	16716								Total	51708	216345	10342
4	35	76	173	51		12	418	16.21	190	Systems	Kcal	kJ	LO2			7	524	13.71	183	Aerobic	38172	159712	7634	53.9			4	580	11.16	163	Systems	Kcal	kJ	LO2
										Aerobic	69258	289774	13852	71.1						Anaerobic Lactic	13396	56049	2679	18.9							Aerobic	19859.8	83093.5	3972.17	44.8562							44.8562
										Anaerobic Lactic	17040	71295	3408	17.5						Anaerobic Alactic	19244	80518	3849	27.2							Anaerobic Lactic	10763.8	45036	2152.83	24.3111							24.3111
										Anaerobic Alactic	11130	46568	2226	11.4						Total	70813	296280	14163								Anaerobic Alactic	13652	57119.7	2730.33	30.8326							30.8326
										Total	97428	407638	19486																		Total	44275.8	185249	8855.33
5	30	68	173	50.5		18	325	17.13	192	Systems	Kcal	kJ	LO2			10	540	14.52	189	Systems	Kcal	kJ	LO2				4	610	12.45	186	Systems	Kcal	kJ	LO2
										Aerobic	117667	492318	23533	83.1						Aerobic	70783	296156	14157	72							Aerobic	13838	57900	2768	34.7
										Anaerobic Lactic	14994	62735	2999	10.6						Anaerobic Lactic	12821	53645	2564	13							Anaerobic Lactic	10886	45546	2177	27.3
										Anaerobic Alactic	8988	37604	1798	6.3						Anaerobic Alactic	14694	61481	2939	14.9							Anaerobic Alactic	15157	63418	3031	38
										Total	141648	592657	28330							Total	98299	411282	19660								Total	39882	166864	7976
6	28	84	185	53		20	446	14.37	197	Systems	Kcal	kJ	LO2			11	530	14.7	198	Systems	Kcal	kJ	LO2				5	750	12.66	185	Systems	Kcal	kJ	LO2
										Aerobic	152065	636241	30413	81.5						Aerobic	76908	321784	15382	70.1							Aerobic	30113	125993	6023	58.6
										Anaerobic Lactic	15082	63104	3016	8.1						Anaerobic Lactic	15112	63230	3022	13.8							Anaerobic Lactic	12440	52049	2488	24.2
										Anaerobic Alactic	19349	80955	3870	10.4						Anaerobic Alactic	17697	74045	3539	16.1							Anaerobic Alactic	8870	37110	1774	17.2
										Total	186496	780301	37299							Total	109718	459060	21944								Total	51423	215153	10285
7	18	61	185	71		14	380	13.75	192	Systems	Kcal	kJ	LO2			8	447	13.97	187	Systems	Kcal	kJ	LO2				6	639	14.97	185	Systems	Kcal	kJ	LO2
										Aerobic	98530	412251	19706	78.3						Aerobic	55889	233840	11178	66.9							Aerobic	32538	136137	6508	59.4
										Anaerobic Lactic	12053	50429	2411	9.6						Anaerobic Lactic	11601	48537	2320	13.9							Anaerobic Lactic	10800	45187	2160	19.7
										Anaerobic Alactic	15217	63668	3043	12.1						Anaerobic Alactic	16088	67314	3218	19.2							Anaerobic Alactic	11471	47995	2294	20.9
										Total	125800	526348	25160							Total	83578	349691	16716								Total	54809	229319	10962
8	31	67	175	64		14	415	12.72	173	Systems	Kcal	kJ	LO2			6	490	13.07	170	Systems	Kcal	kJ	LO2				2	686	13.02	164	Systems	Kcal	kJ	LO2
										Aerobic	107210	448567	21442	79.1597						Aerobic	32513	136035	6503	55.6							Aerobic	6507	27225	1301	19.4
										Anaerobic Lactic	14244.4	59598.4	2849	10.518						Anaerobic Lactic	12746	53331	2549	21.8							Anaerobic Lactic	7688	32168	1538	22.9
										Anaerobic Alactic	13980.2	58492.6	2796	10.3223						Anaerobic Alactic	13232	55361	2646	22.6							Anaerobic Alactic	19359	80997	3872	57.7
										Total	135434	566658	27087							Total	58491	244728	11698								Total	33554	140389	6711
